# Supplementary material for: SARS-CoV-2 in Egypt: epidemiology, clinical characterization and bioinformatics analysis
Source: Heliyon. 2022 Jan 31;8(2):e08864. doi: 10.1016/j.heliyon.2022.e08864 (PMC8801622; doi:10.1016/j.heliyon.2022.e08864)
Supplement: Supplementary_Materials — Supplementary File S1: List of the 240 genome sequences; their paper IDs - Accession codes - Release dates and Haplotypes; Supplementary File S2: List of the 18049 genome sequences imported to BIONUMERICS version 8.0 plugin; their paper IDs and haplotypes; Supplementary File S3: The results of CoVsurver Mutation Analysis of a selected isolate S143 (Accession Code: MW010028); Supplementary File S4: High-resolution plot of a dendrogram for Egyptian isolates (n = 240) and Supplementary File S5: High-resolution plot of Minimum spanning tree (MST) for all SARS-CoV-2 genomes (n = 18049) included in the present study. [file mmc1.zip]

Archive with 1 entries (1 files):
- hly_8864_mmc1.rar
